# Supplementary material for: The efficacy of etanercept as anti-breast cancer treatment is attenuated by residing macrophages
Source: BMC Cancer. 2020 Sep 3;20:836. doi: 10.1186/s12885-020-07228-y (PMC7469281; doi:10.1186/s12885-020-07228-y)
Supplement: Supplementary file 1 — Additional file 1. [file 12885_2020_7228_MOESM1_ESM.txt]

targets	factors
MDA	MDA
MAC	MAC
TNFA	TNFA
TNFR	TNFA
IKK	(TNFR | STAT3)
NFKB	IKK
CFLIP	NFKB
CASP8	!CFLIP
JNK	TNFR
ROS	MDA & ! SOD
p38	ROS | TNFR
SOD	NFKB
IL6	MAC
IL10	MAC
CCL22	MAC
AKT	IL10
STAT3	IL6 | IL10
CellCycle	AKT | STAT3 | JNK
Apoptosis	CASP8
Survival	CellCycle | NFKB | AKT|! Apoptosis
