# Supplementary material for: The efficacy of etanercept as anti-breast cancer treatment is attenuated by residing macrophages
Source: BMC Cancer. 2020 Sep 3;20:836. doi: 10.1186/s12885-020-07228-y (PMC7469281; doi:10.1186/s12885-020-07228-y)
Supplement: Supplementary file 2 — Additional file 2. [file 12885_2020_7228_MOESM2_ESM.txt]

targets	factors
MDA	MDA
MAC	MAC
TNFA	TNFA
TNFR	TNFA
IKK	TNFR | AKT
NFKB	IKK
CFLIP	NFKB
CASP8	!CFLIP
JNK	TNFR
ROS	MDA & ! SOD
p38	ROS | TNFR
SOD	NFKB
AKT	MAC
STAT3	NFKB | MAC
Proliferation	AKT | STAT3 | JNK
Apoptosis	CASP8
Survival	Proliferation | NFKB | AKT|! Apoptosis
